# Supplementary material for: A secreted schistosome cathepsin B1 cysteine protease and acute schistosome infection induce a transient T helper 17 response
Source: PLoS Negl Trop Dis. 2019 Jan 17;13(1):e0007070. doi: 10.1371/journal.pntd.0007070 (PMC6353221; doi:10.1371/journal.pntd.0007070)
Supplement: S1 Table — Information regarding the source and format of all antibodies used in the flow cytometric analysis of immune cells is provided. (XLSX) [file pntd.0007070.s004.xlsx]

## Sheet: Sheet1
Fluorochrome	Antibody	Clone/Lot	Catalog#	Supplier
None	Mouse CD16/32 purified antibody	FCR-4G8	MFCR00-4	ThermoFisher scientific
FITC	Rat Anti-Mouse CD3	17a2	555274	BD Pharmingen
	Anti-Mouse CD62L	MEL-14/2581	553150	BD Pharmingen
	Rat Anti-Mouse IFN-ɣ	XMG1.2 /6078731	554411	BD Pharmingen
AF488	Anti-Hu/Mouse Gata3	TWAJ/4306330	53-9966-42	eBioscience
PE	Rat Anti-Mouse CD8α	53-6.7/38342	553033	BD Pharmingen
	Rat Anti-Mouse CD4	H129.19/47019	553653	BD Pharmingen
	Mouse Anti-Mouse RORɣt	Q31-376/6223964	562607	BD Pharmingen
	Rat Anti-Mouse IL-4	BVD4-1D11 /21337	554389	BD Pharmingen
PerCPCy5.5	Rat Anti-Mouse IL-17α	TC11-18H10	560666	BD Pharmingen
	Hamster anti-mouse CD3	145-2C11/4175720	551163
APC	Rat Anti-Mouse IFN-ɣ	XMG1.2/7076542	554413	BD Pharmingen
	Rat Anti-Mouse IL-10	JES5-16E3/64913	554468	BD Pharmingen
	Rat Anti-Mouse IL-4	11B11/0000053104	554436	BD Pharmingen
Pacific Blue	Anti-Mouse CD4	RM4-5/B207592	100531	Biolegend
AF700	Rat Anti-Mouse CD8α	53-6.7/4283554	56-0081-82	eBioscience
